# Supplementary material for: m5C-dependent cross-regulation between nuclear reader ALYREF and writer NSUN2 promotes urothelial bladder cancer malignancy through facilitating RABL6/TK1 mRNAs splicing and stabilization
Source: Cell Death Dis. 2023 Feb 18;14(2):139. doi: 10.1038/s41419-023-05661-y (PMC9938871; doi:10.1038/s41419-023-05661-y)
Supplement: Supplementary file 6 — Supplementary table 2 [file 41419_2023_5661_MOESM6_ESM.xlsx]

## Sheet: sheet 1
Clinical characteristics of UCBa samples for IHCb and IHC score for different genes' expression
Patient No.	Age at diagnosis	Gender	pathological T-stage	pathological N-stage	pathological M-stage	Overall Survival Time (months)	Overall survivalstate	IHC score of ALYREF	IHC score of RABL6	IHC score of TK1
1	54	1	1	0	0	119.573	0	0	1	0
2	73	1	1	0	0	91.3315	0	0	0	0
3	42	1	2	0	0	80.9753	0	0	2	3
4	54	1	1	0	0	100.274	0	0	2	6
5	69	1	3	0	0	74	0	1	1	6
6	52	0	2	0	0	172.077	0	1	1	1
7	73	1	2	0	0	123.255	0	1	2	1
8	67	1	1	0	0	63	0	1	3	1
9	74	1	3	0	0	81	0	1	2	6
10	37	1	2	0	0	105.074	0	1	1	6
11	72	1	1	0	0	87	0	1	2	2
12	57	1	3	2	0	53	0	1	6	6
13	67	1	1	0	0	104.647	0	1	2	2
14	53	1	2	0	0	87.7808	1	1	1	2
15	55	0	1	0	0	106.981	0	2	2	0
16	50	1	1	0	0	151.036	0	2	2	1
17	69	1	2	0	0	64.9315	0	2	8	8
18	67	1	2	0	0	129.403	0	2	6	1
19	47	0	2	0	0	91.5945	0	2	2	2
20	65	1	4	1	0	72	0	2	2	2
21	50	1	2	0	0	173.786	0	2	4	2
22	44	1	1	0	0	109.973	0	2	6	2
23	64	1	4	0	0	81.7644	0	2	2	2
24	45	1	2	0	0	128.942	0	2	1	2
25	60	1	1	0	0	114.57	0	2	1	2
26	64	1	3	0	0	75	0	2	8	2
27	66	1	2	0	0	83.9342	0	2	3	3
28	52	1	4	1	0	97.5781	0	2	2	3
29	39	1	2	0	0	80.7452	0	2	1	3
30	48	1	4	1	0	64.1753	0	2	6	6
31	60	1	1	0	0	63.2219	0	2	6	3
32	48	1	2	0	0	104.844	1	2	2	4
33	53	1	2	0	0	125.556	0	2	3	4
34	60	1	1	0	0	83	0	2	2	4
35	46	1	1	0	0	39	0	2	9	6
36	36	1	1	0	0	91.8904	0	2	6	6
37	52	1	2	2	0	38	1	2	6	6
38	60	0	2	0	0	74	0	2	2	6
39	51	0	1	0	0	79	0	2	2	6
40	57	1	1	0	0	60.789	0	2	6	8
41	60	0	1	0	0	52	0	2	6	8
42	50	1	1	0	0	115.693	0	2	6	8
43	79	1	3	2	0	15	1	2	9	9
44	81	1	2	0	0	52	0	2	6	2
45	60	1	3	0	0	89	0	3	4	2
46	67	1	1	0	0	111.09	0	3	2	6
47	47	0	1	0	0	59.3425	0	3	2	6
48	74	1	2	0	0	65	0	3	8	8
49	67	1	1	0	0	52.7014	0	3	9	8
50	37	1	1	0	0	91.1014	0	4	8	0
51	58	1	3	0	0	64	0	4	3	1
52	62	1	1	0	0	91.8247	0	4	4	1
53	56	1	4	2	0	66.6082	0	4	8	3
54	79	1	4	0	0	52	0	4	9	4
55	57	1	1	0	0	61	0	4	6	4
56	74	1	1	0	0	97.0521	0	4	8	4
57	62	1	1	0	0	97.0849	0	4	9	4
58	80	1	4	0	0	49.9726	0	4	8	6
59	75	1	3	0	0	73.7753	1	4	2	6
60	77	1	1	0	0	56.5479	0	4	4	6
61	70	1	3	0	0	119.211	0	4	6	6
62	47	1	2	1	0	62.5644	0	4	6	8
63	47	1	2	0	0	44.0219	0	4	9	2
64	75	1	1	0	0	66.8384	0	4	3	8
65	60	1	3	1	0	56.6795	0	4	4	8
66	78	1	3	2	0	53	0	4	2	8
67	32	1	1	0	0	33	0	4	8	9
68	55	1	2	0	0	109.479	1	4	4	9
69	73	1	1	0	0	58.2575	1	4	8	2
70	52	1	2	0	0	134.334	0	4	2	2
71	70	1	3	0	0	113.753	1	4	1	4
72	69	1	1	0	0	72.3945	0	6	2	0
73	66	1	3	2	0	61.5123	0	6	6	2
74	61	1	3	0	0	68	0	6	9	2
75	51	0	2	0	0	94.126	0	6	6	2
76	42	0	4	0	0	38	1	6	6	2
77	66	1	2	0	0	104.515	0	6	8	2
78	70	1	2	0	0	170.499	1	6	4	3
79	52	1	3	3	0	81	0	6	4	3
80	75	1	2	0	0	65.8192	0	6	6	3
81	50	1	3	0	0	102.378	0	6	2	3
82	47	1	2	0	0	77.1288	1	6	4	3
83	60	1	1	0	0	76.8658	1	6	3	3
84	54	1	1	0	0	10.7507	0	6	8	3
85	36	1	2	0	0	53.7205	0	6	3	4
86	71	1	3	0	0	71.8356	0	6	4	4
87	75	1	2	0	0	77.326	0	6	6	4
88	53	1	2	0	0	50	0	6	2	4
89	51	1	4	3	0	60.6575	0	6	8	4
90	65	1	1	0	0	73.3808	0	6	9	4
91	56	1	2	0	0	111.452	0	6	4	4
92	72	1	1	0	0	57.5342	1	6	6	4
93	48	1	2	0	0	56	0	6	2	4
94	56	1	2	2	0	66	0	6	2	6
95	40	0	3	2	0	70	1	6	2	6
96	57	1	2	0	0	59.3096	0	6	3	6
97	61	1	3	0	0	9	1	6	3	6
98	64	1	3	0	0	37.874	1	6	6	6
99	55	1	3	2	0	88	0	6	9	6
100	58	1	1	0	0	28.43	1	6	8	6
101	63	0	2	0	0	52	0	6	9	8
102	53	0	4	1	0	7	0	6	2	8
103	61	1	3	2	0	37	1	6	6	8
104	69	1	3	0	0	41	0	6	8	8
105	62	1	2	2	0	31.5288	0	6	8	8
106	69	1	2	0	0	19	0	6	8	8
107	76	0	4	1	0	8.84384	0	6	9	8
108	60	1	3	2	0	20.97	1	6	8	8
109	61	1	3	1	0	19	1	6	2	8
110	68	1	3	0	0	63	0	6	4	8
111	63	1	4	0	0	24	1	6	8	8
112	38	0	4	3	0	57	0	6	3	9
113	71	1	3	0	0	16.8329	1	6	9	9
114	80	0	2	3	0	7	1	6	8	9
115	65	1	4	1	0	28.7671	0	6	8	9
116	67	1	1	0	0	91.0685	0	8	6	2
117	68	0	3	3	0	24	1	8	6	2
118	56	1	2	0	0	80.2192	0	8	4	2
119	66	1	3	0	0	10	1	8	3	3
120	54	1	2	0	0	34	0	8	4	3
121	73	1	2	0	0	41	1	8	8	6
122	70	1	1	0	0	82.0932	0	8	3	8
123	60	1	2	0	0	19.2986	0	8	9	8
124	59	1	3	0	0	17	1	8	12	9
125	71	1	2	0	0	83.1123	0	9	4	2
126	70	1	1	0	0	29.0301	1	9	9	2
127	63	0	1	0	0	84.1973	0	9	0	2
128	53	1	2	0	0	69.0082	0	9	3	2
129	73	1	1	0	0	13	1	9	8	8
130	71	1	4	0	0	20	1	9	2	9
131	81	1	4	0	0	43	1	9	9	6
132	64	1	3	1	0	58	1	9	12	6
133	64	1	2	1	0	31	1	9	4	8
134	50	1	2	3	0	22	0	9	3	6
135	51	1	1	0	0	26.3	0	9	4	6
136	55	1	2	0	0	46.3233	0	9	8	6
137	72	1	2	0	0	16.6685	1	9	3	8
138	63	1	3	0	0	37.8	1	9	4	8
139	57	1	2	0	0	92	0	9	6	8
140	74	1	4	2	0	10.5534	1	9	8	8
141	63	0	3	0	0	77	0	9	8	4
142	57	1	4	3	0	19.0356	1	9	8	8
143	43	1	4	0	0	26	1	9	8	9
144	76	0	3	1	0	17	1	9	9	9
145	66	1	4	2	0	16.1425	0	9	12	9
146	50	1	3	0	0	35.93	1	9	1	9
147	65	0	3	2	0	19.7589	0	9	6	9
148	57	1	1	3	0	11	1	9	12	9
149	72	1	2	0	0	12.0329	0	9	6	9
150	48	1	3	1	0	35.4	1	9	6	9
151	56	1	4	2	0	33.5342	0	9	9	12
152	63	1	3	2	0	12	0	9	9	12
153	61	1	4	2	0	12	0	12	8	8
154	70	1	1	0	0	36.6	1	12	8	9
155	66	1	3	0	0	65.6877	1	12	12	8
156	65	1	1	0	0	26.1041	0	12	3	4
157	75	1	2	0	0	61.3808	0	12	2	4
158	59	1	3	2	0	8	1	12	8	4
159	74	1	2	2	0	21.6329	1	12	6	6
160	73	1	1	0	0	14.9589	0	12	4	8
161	81	1	3	0	0	5	1	12	8	8
162	76	1	3	2	0	26	1	12	4	8
163	59	1	3	0	0	78	0	12	4	4
164	71	1	3	0	0	22	1	12	4	8
165	78	1	2	0	0	20.5479	1	12	8	9
166	51	1	4	3	0	15.5507	1	12	9	9
167	58	1	1	0	0	17.13	1	12	12	12
168	48	1	3	0	0	10.4219	1	12	12	12
169	82	1	2	0	0	70	1	12	4	12
170	72	1	3	0	1	12.0329	1	12	12	12
a: urothelial carcinoma of the bladder; b:immunohistochemistry.
